# Supplementary material for: Upregulation of EMR1 (ADGRE1) by Tumor-Associated Macrophages Promotes Colon Cancer Progression by Activating the JAK2/STAT1,3 Signaling Pathway in Tumor Cells
Source: Int J Mol Sci. 2024 Apr 16;25(8):4388. doi: 10.3390/ijms25084388 (PMC11050366; doi:10.3390/ijms25084388)
Supplement: Supplementary file 1 [file ijms-25-04388-s001.zip]

Archive with 1 entries (1 files):
- ijms-2900104-supplementary.pdf
